# Supplementary material for: High-Power Laser Therapy Modulates Mitochondrial Function and Redox Balance Without Cytotoxicity: An In Vitro Study in BV-2 Microglial Cells
Source: Antioxidants (Basel). 2025 Oct 16;14(10):1243. doi: 10.3390/antiox14101243 (PMC12562247; doi:10.3390/antiox14101243)
Supplement: Supplementary file 1 [file antioxidants-14-01243-s001.zip]

Archive with 1 entries (1 files):
- antioxidants-3856199-supplementary.pdf
